# Supplementary material for: A novel nematode species from the Siberian permafrost shares adaptive mechanisms for cryptobiotic survival with C. elegans dauer larva
Source: PLoS Genet. 2023 Jul 27;19(7):e1010798. doi: 10.1371/journal.pgen.1010798 (PMC10374039; doi:10.1371/journal.pgen.1010798)
Supplement: S1 Data — (XLSX) [file pgen.1010798.s008.xlsx]

## Sheet: Sheet1
			Desiccation to 34C		Non desiccated
		Time (Days)	Avg of Biological replicate 1	Avg of Biological replicate 2	Avg of Biological replicate 1	Avg of Biological replicate 2
		0	89.5476	90.6164	100	100
		0.16			100	100
		1			0	0
		2	66.3547	73.523
		3
		4	37.8168	38.7174
		5
		6
		7
		8	0.243143	0.337477
