# Supplementary material for: A novel nematode species from the Siberian permafrost shares adaptive mechanisms for cryptobiotic survival with C. elegans dauer larva
Source: PLoS Genet. 2023 Jul 27;19(7):e1010798. doi: 10.1371/journal.pgen.1010798 (PMC10374039; doi:10.1371/journal.pgen.1010798)
Supplement: S2 Data — (XLSX) [file pgen.1010798.s009.xlsx]

## Sheet: Sheet1
			Desiccation		Desiccation to Anoxia
		Time (Days)	Avg of Biological replicate 1	Avg of Biological replicate 2	Avg of Biological replicate 1	Avg of Biological replicate 2
		0	83.8435	96.5418	80.6596	88.2479
		5	54.4444	46.3717	80.5153	75.3427
		10	1.5873	0	63.5506	54.251
		15			21.7012	3.48029
		20			5.19165	0.396199
