# Supplementary material for: A novel nematode species from the Siberian permafrost shares adaptive mechanisms for cryptobiotic survival with C. elegans dauer larva
Source: PLoS Genet. 2023 Jul 27;19(7):e1010798. doi: 10.1371/journal.pgen.1010798 (PMC10374039; doi:10.1371/journal.pgen.1010798)
Supplement: S3 Data — (XLSX) [file pgen.1010798.s010.xlsx]

## Sheet: Summary of stats
		Table Analyzed	Figure S5B
		Column B	Preconditioned
		vs.	vs.
		Column A	Non preconditioned
		Unpaired t test with Welch's correction
		P value	0.0066
		P value summary	**
		Significantly different (P < 0.05)?	Yes
		One- or two-tailed P value?	Two-tailed
		Welch-corrected t, df	t=27.90, df=1.412
		How big is the difference?
		Mean of column A	5339571586
		Mean of column B	3263327202
		Difference between means (B - A) ± SEM	-2076244385 ± 74406400
		95% confidence interval	-2564923889 to -1587564880
		R squared (eta squared)	0.9982
		F test to compare variances
		F, DFn, Dfd
		P value
		P value summary
		Significantly different (P < 0.05)?
		Data analyzed
		Sample size, column A	2
		Sample size, column B	2

## Sheet: Biological replicate I
	Molecule Name	Precursor Mz	Non-preconditioned	Preconditioned
1	TAG 32:1;1	619.454	1777932	353533				1
2	TAG 32:1;1	619.454	1777932	353533				0
3	TAG 33:0	619.491	1713795	321627				1
4	TAG 33:0	619.491	1713795	321627				0
5	TAG 33:6	607.397	10940484	11345389				1
6	TAG 33:6	607.397	10940484	11345389				0
7	TAG 34:1;1	647.486	1512255	490658				1
8	TAG 34:1;1	647.486	1512255	490658				0
9	TAG 35:0	647.522	4606843	2165663				1
10	TAG 35:0	647.522	4606843	2165663				0
11	TAG 35:0;1	663.517	141011488	134260928				1
12	TAG 35:0;1	663.517	141011488	134260928				0
13	TAG 35:2;1	659.486	4428728	1923460				1
14	TAG 35:2;1	659.486	4428728	1923460				0
15	TAG 35:5	637.444	8185241	3604352				1
16	TAG 35:5	637.444	8185241	3604352				0
17	TAG 36:1	659.522	4502248	1803206				1
18	TAG 36:1	659.522	4502248	1803206				0
19	TAG 37:3;1	685.501	17364596	23454830				1
20	TAG 37:3;1	685.501	17364596	23454830				0
21	TAG 37:5	665.475	9600605	12902685				1
22	TAG 37:5	665.475	9600605	12902685				0
23	TAG 38:1;1	703.548	1628608	689676				1
24	TAG 38:1;1	703.548	1628608	689676				0
25	TAG 38:2	685.538	1548364	739188				1
26	TAG 38:2	685.538	1548364	739188				0
27	TAG 38:5	679.491	8466729	3713229				1
28	TAG 38:5	679.491	8466729	3713229				0
29	TAG 38:5;1	695.486	2076609	593689				1
30	TAG 38:5;1	695.486	2076609	593689				0
31	TAG 38:6;1	693.47	3098337	1558545				1
32	TAG 38:6;1	693.47	3098337	1558545				0
33	TAG 39:4	695.522	2047470	584659				1
34	TAG 39:4	695.522	2047470	584659				0
35	TAG 39:5	693.506	4463485	1935898				1
36	TAG 39:5	693.506	4463485	1935898				0
37	TAG 40:3;1	727.548	7761379	4922992				1
38	TAG 40:3;1	727.548	7761379	4922992				0
39	TAG 40:8	701.475	24830192	36375024				1
40	TAG 40:8	701.475	24830192	36375024				0
41	TAG 41:0;1	747.611	17914116	4985910				1
42	TAG 41:0;1	747.611	17914116	4985910				0
43	TAG 41:1;1	745.595	13207085	3980442				1
44	TAG 41:1;1	745.595	13207085	3980442				0
45	TAG 41:2	727.585	7365175	4726451				1
46	TAG 41:2	727.585	7365175	4726451				0
47	TAG 41:2;1	743.58	3399069	1003079				1
48	TAG 41:2;1	743.58	3399069	1003079				0
49	TAG 42:0	745.632	13685563	375970				1
50	TAG 42:0	745.632	13685563	375970				0
51	TAG 42:0;1	761.627	17898212	6041517				1
52	TAG 42:0;1	761.627	17898212	6041517				0
53	TAG 42:1;1	759.611	16026087	7168056				1
54	TAG 42:1;1	759.611	16026087	7168056				0
55	TAG 42:2;1	757.595	15382508	6243641				1
56	TAG 42:2;1	757.595	15382508	6243641				0
57	TAG 42:5	735.553	2019370	1048260				1
58	TAG 42:5	735.553	2019370	1048260				0
59	TAG 42:6;1	749.533	7975158	5697697				1
60	TAG 42:6;1	749.533	7975158	5697697				0
61	TAG 43:0	759.647	16151330	7197119				1
62	TAG 43:0	759.647	16151330	7197119				0
63	TAG 43:0;1	775.642	10160182	5503407				1
64	TAG 43:0;1	775.642	10160182	5503407				0
65	TAG 43:1	757.632	15332738	6193937				1
66	TAG 43:1	757.632	15332738	6193937				0
67	TAG 43:2;1	771.611	4810983	1245166				1
68	TAG 43:2;1	771.611	4810983	1245166				0
69	TAG 43:4;1	767.58	9657221	3716351				1
70	TAG 43:4;1	767.58	9657221	3716351				0
71	TAG 43:5	749.569	7294992	5247597				1
72	TAG 43:5	749.569	7294992	5247597				0
73	TAG 43:5;1	765.564	8474904	6753247				1
74	TAG 43:5;1	765.564	8474904	6753247				0
75	TAG 43:6	747.553	18257970	4737303				1
76	TAG 43:6	747.553	18257970	4737303				0
77	TAG 43:7	745.538	13389726	3910529				1
78	TAG 43:7	745.538	13389726	3910529				0
79	TAG 44:1;1	787.642	75010056	27855560				1
80	TAG 44:1;1	787.642	75010056	27855560				0
81	TAG 44:10;1	769.501	1027162	344670				1
82	TAG 44:10;1	769.501	1027162	344670				0
83	TAG 44:2;1	785.627	21063146	6232405				1
84	TAG 44:2;1	785.627	21063146	6232405				0
85	TAG 44:3	767.616	9807578	483677				1
86	TAG 44:3	767.616	9807578	483677				0
87	TAG 44:3;1	783.611	15487464	4298199				1
88	TAG 44:3;1	783.611	15487464	4298199				0
89	TAG 44:5	763.585	2884172	1700815				1
90	TAG 44:5	763.585	2884172	1700815				0
91	TAG 44:6	761.569	13592740	4076643				1
92	TAG 44:6	761.569	13592740	4076643				0
93	TAG 44:7	759.553	8776517	2270916				1
94	TAG 44:7	759.553	8776517	2270916				0
95	TAG 45:0	787.679	75125496	28450784				1
96	TAG 45:0	787.679	75125496	28450784				0
97	TAG 45:1	785.663	21712340	6368336				1
98	TAG 45:1	785.663	21712340	6368336				0
99	TAG 45:1;1	801.658	30887732	12528034				1
100	TAG 45:1;1	801.658	30887732	12528034				0
101	TAG 45:2	783.647	16079425	3784045				1
102	TAG 45:2	783.647	16079425	3784045				0
103	TAG 45:2;1	799.642	7901891	2354282				1
104	TAG 45:2;1	799.642	7901891	2354282				0
105	TAG 45:3;1	797.627	14281649	4286890				1
106	TAG 45:3;1	797.627	14281649	4286890				0
107	TAG 45:4;1	795.611	7133168	2532617				1
108	TAG 45:4;1	795.611	7133168	2532617				0
109	TAG 45:6	775.585	12652668	4229442				1
110	TAG 45:6	775.585	12652668	4229442				0
111	TAG 45:7	773.569	17852206	5039848				1
112	TAG 45:7	773.569	17852206	5039848				0
113	TAG 45:9	769.538	6954336	2058242				1
114	TAG 45:9	769.538	6954336	2058242				0
115	TAG 46:0	801.694	30991548	12815682				1
116	TAG 46:0	801.694	30991548	12815682				0
117	TAG 46:0;1	817.689	2743647	2283110				1
118	TAG 46:0;1	817.689	2743647	2283110				0
119	TAG 46:1	799.679	8085954	5399959				1
120	TAG 46:1	799.679	8085954	5399959				0
121	TAG 46:1;1	815.674	13758919	5973705				1
122	TAG 46:1;1	815.674	13758919	5973705				0
123	TAG 46:2	797.663	14730152	4319763				1
124	TAG 46:2	797.663	14730152	4319763				0
125	TAG 46:2;1	813.658	4363169	3288864				1
126	TAG 46:2;1	813.658	4363169	3288864				0
127	TAG 46:3	795.647	7174052	2539879				1
128	TAG 46:3	795.647	7174052	2539879				0
129	TAG 46:3;1	811.642	23671922	5674553				1
130	TAG 46:3;1	811.642	23671922	5674553				0
131	TAG 46:4;1	809.627	92254008	30718344				1
132	TAG 46:4;1	809.627	92254008	30718344				0
133	TAG 46:5;1	807.611	131156560	47384896				1
134	TAG 46:5;1	807.611	131156560	47384896				0
135	TAG 46:6	789.6	7748883	3040882				1
136	TAG 46:6	789.6	7748883	3040882				0
137	TAG 46:6;1	805.595	9151364	3012855				1
138	TAG 46:6;1	805.595	9151364	3012855				0
139	TAG 47:0;1	831.705	2589581	1947282				1
140	TAG 47:0;1	831.705	2589581	1947282				0
141	TAG 47:1	813.694	9721707	8189427				1
142	TAG 47:1	813.694	9721707	8189427				0
143	TAG 47:1;1	829.689	12885977	12274196				1
144	TAG 47:1;1	829.689	12885977	12274196				0
145	TAG 47:2	811.679	24223580	5837809				1
146	TAG 47:2	811.679	24223580	5837809				0
147	TAG 47:2;1	827.674	7270644	5936642				1
148	TAG 47:2;1	827.674	7270644	5936642				0
149	TAG 47:3	809.663	96466544	32272624				1
150	TAG 47:3	809.663	96466544	32272624				0
151	TAG 47:4	807.647	131190128	47452836				1
152	TAG 47:4	807.647	131190128	47452836				0
153	TAG 47:4;1	823.642	10398542	3968324				1
154	TAG 47:4;1	823.642	10398542	3968324				0
155	TAG 47:5	805.632	9528442	3043884				1
156	TAG 47:5	805.632	9528442	3043884				0
157	TAG 47:5;1	821.627	26735824	8538845				1
158	TAG 47:5;1	821.627	26735824	8538845				0
159	TAG 47:7	801.6	31141562	12558677				1
160	TAG 47:7	801.6	31141562	12558677				0
161	TAG 47:7;1	817.595	2924969	2438198				1
162	TAG 47:7;1	817.595	2924969	2438198				0
163	TAG 48:0	829.726	12099330	11292728				1
164	TAG 48:0	829.726	12099330	11292728				0
165	TAG 48:0;1	845.72	7869283	3658500				1
166	TAG 48:0;1	845.72	7869283	3658500				0
167	TAG 48:1	827.71	15820492	14484041				1
168	TAG 48:1	827.71	15820492	14484041				0
169	TAG 48:1;1	843.705	18992884	18901268				1
170	TAG 48:1;1	843.705	18992884	18901268				0
171	TAG 48:2	825.694	8173094	6389865				1
172	TAG 48:2	825.694	8173094	6389865				0
173	TAG 48:2;1	841.689	10824712	9459111				1
174	TAG 48:2;1	841.689	10824712	9459111				0
175	TAG 48:3	823.679	10456583	3982483				1
176	TAG 48:3	823.679	10456583	3982483				0
177	TAG 48:3;1	839.674	3207242	2279578				1
178	TAG 48:3;1	839.674	3207242	2279578				0
179	TAG 48:4	821.663	26814646	8465259				1
180	TAG 48:4	821.663	26814646	8465259				0
181	TAG 48:4;1	837.658	5916495	2226186				1
182	TAG 48:4;1	837.658	5916495	2226186				0
183	TAG 48:5;1	835.642	9757661	3634030				1
184	TAG 48:5;1	835.642	9757661	3634030				0
185	TAG 48:6	817.632	2778453	2142543				1
186	TAG 48:6	817.632	2778453	2142543				0
187	TAG 48:6;1	833.627	3943250	2782832				1
188	TAG 48:6;1	833.627	3943250	2782832				0
189	TAG 49:0	843.741	17947064	17830798				1
190	TAG 49:0	843.741	17947064	17830798				0
191	TAG 49:1	841.726	13095566	12213310				1
192	TAG 49:1	841.726	13095566	12213310				0
193	TAG 49:2	839.71	9916836	9034623				1
194	TAG 49:2	839.71	9916836	9034623				0
195	TAG 49:2;1	855.705	13309094	12931349				1
196	TAG 49:2;1	855.705	13309094	12931349				0
197	TAG 49:3	837.694	5912600	2403699				1
198	TAG 49:3	837.694	5912600	2403699				0
199	TAG 49:4	835.679	10025524	3862214				1
200	TAG 49:4	835.679	10025524	3862214				0
201	TAG 49:5	833.663	3947951	2679249				1
202	TAG 49:5	833.663	3947951	2679249				0
203	TAG 49:6	831.647	9431687	3023455				1
204	TAG 49:6	831.647	9431687	3023455				0
205	TAG 50:0	857.757	13118173	15052375				1
206	TAG 50:0	857.757	13118173	15052375				0
207	TAG 50:0;1	873.752	16544329	8761600				1
208	TAG 50:0;1	873.752	16544329	8761600				0
209	TAG 50:1	855.741	12073141	11773095				1
210	TAG 50:1	855.741	12073141	11773095				0
211	TAG 50:1;1	871.736	11869094	11624251				1
212	TAG 50:1;1	871.736	11869094	11624251				0
213	TAG 50:2	853.726	13112259	12417045				1
214	TAG 50:2	853.726	13112259	12417045				0
215	TAG 50:2;1	869.72	17355850	18419178				1
216	TAG 50:2;1	869.72	17355850	18419178				0
217	TAG 50:3	851.71	4490050	3745457				1
218	TAG 50:3	851.71	4490050	3745457				0
219	TAG 50:3;1	867.705	6282906	5617353				1
220	TAG 50:3;1	867.705	6282906	5617353				0
221	TAG 50:4;1	865.689	4378408	3264721				1
222	TAG 50:4;1	865.689	4378408	3264721				0
223	TAG 50:5	847.679	2640324	1791322				1
224	TAG 50:5	847.679	2640324	1791322				0
225	TAG 50:5;1	863.674	7494703	5322205				1
226	TAG 50:5;1	863.674	7494703	5322205				0
227	TAG 50:7	843.647	3193054	1760525				1
228	TAG 50:7	843.647	3193054	1760525				0
229	TAG 51:0	871.773	10237493	10473944				1
230	TAG 51:0	871.773	10237493	10473944				0
231	TAG 51:0;1	887.767	23421682	14467607				1
232	TAG 51:0;1	887.767	23421682	14467607				0
233	TAG 51:1;1	885.752	19076628	10210948				1
234	TAG 51:1;1	885.752	19076628	10210948				0
235	TAG 51:2	867.741	15067519	14367726				1
236	TAG 51:2	867.741	15067519	14367726				0
237	TAG 51:2;1	883.736	19310096	16852872				1
238	TAG 51:2;1	883.736	19310096	16852872				0
239	TAG 51:3	865.726	6010076	5488006				1
240	TAG 51:3	865.726	6010076	5488006				0
241	TAG 51:4	863.71	6572052	4372345				1
242	TAG 51:4	863.71	6572052	4372345				0
243	TAG 51:4;1	879.705	4426992	3432587				1
244	TAG 51:4;1	879.705	4426992	3432587				0
245	TAG 52:0	885.788	18356802	10148959				1
246	TAG 52:0	885.788	18356802	10148959				0
247	TAG 52:0;1	901.783	30726836	19160840				1
248	TAG 52:0;1	901.783	30726836	19160840				0
249	TAG 52:1	883.773	19141340	16846276				1
250	TAG 52:1	883.773	19141340	16846276				0
251	TAG 52:2	881.757	24194050	21969300				1
252	TAG 52:2	881.757	24194050	21969300				0
253	TAG 52:2;1	897.752	25530334	32033156				1
254	TAG 52:2;1	897.752	25530334	32033156				0
255	TAG 52:3	879.741	5688610	5823969				1
256	TAG 52:3	879.741	5688610	5823969				0
257	TAG 52:3;1	895.736	7562527	8662011				1
258	TAG 52:3;1	895.736	7562527	8662011				0
259	TAG 52:5;1	891.705	5446956	4652031				1
260	TAG 52:5;1	891.705	5446956	4652031				0
261	TAG 52:6;1	889.689	5406996	4263548				1
262	TAG 52:6;1	889.689	5406996	4263548				0
263	TAG 53:0;1	915.799	19495544	13094127				1
264	TAG 53:0;1	915.799	19495544	13094127				0
265	TAG 53:1	897.788	25755330	29080220				1
266	TAG 53:1	897.788	25755330	29080220				0
267	TAG 53:1;1	913.783	13273147	9313162				1
268	TAG 53:1;1	913.783	13273147	9313162				0
269	TAG 53:2	895.773	19630628	17129912				1
270	TAG 53:2	895.773	19630628	17129912				0
271	TAG 53:2;1	911.767	12775450	25324234				1
272	TAG 53:2;1	911.767	12775450	25324234				0
273	TAG 53:3	893.757	6067081	7387651				1
274	TAG 53:3	893.757	6067081	7387651				0
275	TAG 53:4	891.741	5137091	4212948				1
276	TAG 53:4	891.741	5137091	4212948				0
277	TAG 53:5	889.726	4875469	3730960				1
278	TAG 53:5	889.726	4875469	3730960				0
279	TAG 53:5;1	905.72	5780904	5427329				1
280	TAG 53:5;1	905.72	5780904	5427329				0
281	TAG 53:6	887.71	7085849	5206956				1
282	TAG 53:6	887.71	7085849	5206956				0
283	TAG 53:6;1	903.705	7508523	5834553				1
284	TAG 53:6;1	903.705	7508523	5834553				0
285	TAG 53:7	885.694	3259337	3794517				1
286	TAG 53:7	885.694	3259337	3794517				0
287	TAG 54:0	913.819	13198658	9658336				1
288	TAG 54:0	913.819	13198658	9658336				0
289	TAG 54:0;1	929.814	11674951	9123032				1
290	TAG 54:0;1	929.814	11674951	9123032				0
291	TAG 54:1	911.804	13004612	23104756				1
292	TAG 54:1	911.804	13004612	23104756				0
293	TAG 54:1;1	927.799	13017520	10615143				1
294	TAG 54:1;1	927.799	13017520	10615143				0
295	TAG 54:2;1	925.783	20527148	18871164				1
296	TAG 54:2;1	925.783	20527148	18871164				0
297	TAG 54:3	907.773	7047555	7608907				1
298	TAG 54:3	907.773	7047555	7608907				0
299	TAG 54:3;1	923.767	20922622	14862216				1
300	TAG 54:3;1	923.767	20922622	14862216				0
301	TAG 54:4	905.757	5418893	4830286				1
302	TAG 54:4	905.757	5418893	4830286				0
303	TAG 54:4;1	921.752	5350002	3172432				1
304	TAG 54:4;1	921.752	5350002	3172432				0
305	TAG 54:5	903.741	7589128	5927023				1
306	TAG 54:5	903.741	7589128	5927023				0
307	TAG 54:5;1	919.736	4767487	5472803				1
308	TAG 54:5;1	919.736	4767487	5472803				0
309	TAG 54:6	901.726	4319145	4014575				1
310	TAG 54:6	901.726	4319145	4014575				0
311	TAG 54:7	899.71	3522390	5918884				1
312	TAG 54:7	899.71	3522390	5918884				0
313	TAG 54:7;1	915.705	3422710	2199237				1
314	TAG 54:7;1	915.705	3422710	2199237				0
315	TAG 55:0	927.835	12825351	10404034				1
316	TAG 55:0	927.835	12825351	10404034				0
317	TAG 55:0;1	943.83	6078473	4810185				1
318	TAG 55:0;1	943.83	6078473	4810185				0
319	TAG 55:1	925.819	20693502	19032392				1
320	TAG 55:1	925.819	20693502	19032392				0
321	TAG 55:1;1	941.814	7289009	6365980				1
322	TAG 55:1;1	941.814	7289009	6365980				0
323	TAG 55:2	923.804	20826526	14709272				1
324	TAG 55:2	923.804	20826526	14709272				0
325	TAG 55:2;1	939.799	14133465	8452088				1
326	TAG 55:2;1	939.799	14133465	8452088				0
327	TAG 55:3	921.788	14352908	13594658				1
328	TAG 55:3	921.788	14352908	13594658				0
329	TAG 55:3;1	937.783	17099650	18239962				1
330	TAG 55:3;1	937.783	17099650	18239962				0
331	TAG 55:4	919.773	4328259	5251447				1
332	TAG 55:4	919.773	4328259	5251447				0
333	TAG 55:6	915.741	2937168	2925763				1
334	TAG 55:6	915.741	2937168	2925763				0
335	TAG 55:6;1	931.736	2336144	3337323				1
336	TAG 55:6;1	931.736	2336144	3337323				0
337	TAG 55:7;1	929.72	4242220	4302241				1
338	TAG 55:7;1	929.72	4242220	4302241				0
339	TAG 56:0	941.851	7081500	6051357				1
340	TAG 56:0	941.851	7081500	6051357				0
341	TAG 56:1	939.835	14233323	8500526				1
342	TAG 56:1	939.835	14233323	8500526				0
343	TAG 56:2	937.819	17285046	18302518				1
344	TAG 56:2	937.819	17285046	18302518				0
345	TAG 56:3	935.804	5453531	4423115				1
346	TAG 56:3	935.804	5453531	4423115				0
347	TAG 56:3;1	951.799	10389036	9146983				1
348	TAG 56:3;1	951.799	10389036	9146983				0
349	TAG 56:4;1	949.783	2326183	2725559				1
350	TAG 56:4;1	949.783	2326183	2725559				0
351	TAG 56:5	931.773	1817912	2194233				1
352	TAG 56:5	931.773	1817912	2194233				0
353	TAG 56:6	929.757	3299001	3396348				1
354	TAG 56:6	929.757	3299001	3396348				0
355	TAG 56:6;1	945.752	4442244	4410474				1
356	TAG 56:6;1	945.752	4442244	4410474				0
357	TAG 56:9;1	939.705	2589552	2075622				1
358	TAG 57:2	951.835	10545219	9176385				0
359	TAG 57:2	951.835	10545219	9176385				1
360	TAG 57:3	949.819	5280655	3904332				0
361	TAG 57:3	949.819	5280655	3904332				1
362	TAG 57:3;1	965.814	7800856	6452642				0
363	TAG 57:3;1	965.814	7800856	6452642				1
364	TAG 57:5	945.788	4432630	4365783				0
365	TAG 57:5	945.788	4432630	4365783				1
366	TAG 57:6	943.773	5453539	6757713				0
367	TAG 57:6	943.773	5453539	6757713				1
368	TAG 57:7	941.757	4006342	3425555				0
369	TAG 57:7	941.757	4006342	3425555				1
370	TAG 57:8	939.741	3413519	4478693				0
371	TAG 57:8	939.741	3413519	4478693				1
372	TAG 58:2	965.851	7845884	6473847				0
373	TAG 58:2	965.851	7845884	6473847				1
			5272091946	3294677012	1.60018

## Sheet: Biological replicate II
	Molecule Name	Precursor Mz	Non-preconditioned	Preconditioned
1	TAG 32:1;1	619.454	1767335	398835	1
2	TAG 32:1;1	619.454	1767335	398835	0
3	TAG 33:0	619.491	1773934	361062	1
4	TAG 33:0	619.491	1773934	361062	0
5	TAG 33:6	607.397	11301665	11053242	1
6	TAG 33:6	607.397	11301665	11053242	0
7	TAG 34:1;1	647.486	1296875	472810	1
8	TAG 34:1;1	647.486	1296875	472810	0
9	TAG 35:0	647.522	4709869	2142535	1
10	TAG 35:0	647.522	4709869	2142535	0
11	TAG 35:0;1	663.517	142974752	137387248	1
12	TAG 35:0;1	663.517	142974752	137387248	0
13	TAG 35:2;1	659.486	4481123	1985413	1
14	TAG 35:2;1	659.486	4481123	1985413	0
15	TAG 35:5	637.444	8198688	3604461	1
16	TAG 35:5	637.444	8198688	3604461	0
17	TAG 36:1	659.522	4543025	1977674	1
18	TAG 36:1	659.522	4543025	1977674	0
19	TAG 37:3;1	685.501	18609712	23168458	1
20	TAG 37:3;1	685.501	18609712	23168458	0
21	TAG 37:5	665.475	9878500	10669455	1
22	TAG 37:5	665.475	9878500	10669455	0
23	TAG 38:1;1	703.548	1711252	672505	1
24	TAG 38:1;1	703.548	1711252	672505	0
25	TAG 38:2	685.538	1633387	716916	1
26	TAG 38:2	685.538	1633387	716916	0
27	TAG 38:5	679.491	8571482	3949482	1
28	TAG 38:5	679.491	8571482	3949482	0
29	TAG 38:5;1	695.486	2094679	547708	1
30	TAG 38:5;1	695.486	2094679	547708	0
31	TAG 38:6;1	693.47	3359454	1575171	1
32	TAG 38:6;1	693.47	3359454	1575171	0
33	TAG 39:4	695.522	2036308	560469	1
34	TAG 39:4	695.522	2036308	560469	0
35	TAG 39:5	693.506	3986810	1834853	1
36	TAG 39:5	693.506	3986810	1834853	0
37	TAG 40:3;1	727.548	7919369	4856435	1
38	TAG 40:3;1	727.548	7919369	4856435	0
39	TAG 40:8	701.475	25750754	38266128	1
40	TAG 40:8	701.475	25750754	38266128	0
41	TAG 41:0;1	747.611	18192790	4984096	1
42	TAG 41:0;1	747.611	18192790	4984096	0
43	TAG 41:1;1	745.595	13318990	4197480	1
44	TAG 41:1;1	745.595	13318990	4197480	0
45	TAG 41:2	727.585	7478270	4814998	1
46	TAG 41:2	727.585	7478270	4814998	0
47	TAG 41:2;1	743.58	3495201	1028904	1
48	TAG 41:2;1	743.58	3495201	1028904	0
49	TAG 42:0	745.632	4499651	393122	1
50	TAG 42:0	745.632	4499651	393122	0
51	TAG 42:0;1	761.627	18330876	6103036	1
52	TAG 42:0;1	761.627	18330876	6103036	0
53	TAG 42:1;1	759.611	15670458	7165916	1
54	TAG 42:1;1	759.611	15670458	7165916	0
55	TAG 42:2;1	757.595	15143656	6358283	1
56	TAG 42:2;1	757.595	15143656	6358283	0
57	TAG 42:5	735.553	2081322	1069720	1
58	TAG 42:5	735.553	2081322	1069720	0
59	TAG 42:6;1	749.533	8258022	5703742	1
60	TAG 42:6;1	749.533	8258022	5703742	0
61	TAG 43:0	759.647	15877021	7251421	1
62	TAG 43:0	759.647	15877021	7251421	0
63	TAG 43:0;1	775.642	9908720	5580036	1
64	TAG 43:0;1	775.642	9908720	5580036	0
65	TAG 43:1	757.632	15278370	6224070	1
66	TAG 43:1	757.632	15278370	6224070	0
67	TAG 43:2;1	771.611	5001894	1207148	1
68	TAG 43:2;1	771.611	5001894	1207148	0
69	TAG 43:4;1	767.58	9808621	3676862	1
70	TAG 43:4;1	767.58	9808621	3676862	0
71	TAG 43:5	749.569	7867347	5277552	1
72	TAG 43:5	749.569	7867347	5277552	0
73	TAG 43:5;1	765.564	8674739	6689513	1
74	TAG 43:5;1	765.564	8674739	6689513	0
75	TAG 43:6	747.553	18536552	4859756	1
76	TAG 43:6	747.553	18536552	4859756	0
77	TAG 43:7	745.538	13448966	4237728	1
78	TAG 43:7	745.538	13448966	4237728	0
79	TAG 44:1;1	787.642	75869424	27707362	1
80	TAG 44:1;1	787.642	75869424	27707362	0
81	TAG 44:10;1	769.501	1031809	327855	1
82	TAG 44:10;1	769.501	1031809	327855	0
83	TAG 44:2;1	785.627	21422738	6276943	1
84	TAG 44:2;1	785.627	21422738	6276943	0
85	TAG 44:3	767.616	9786352	239247	1
86	TAG 44:3	767.616	9786352	239247	0
87	TAG 44:3;1	783.611	15759956	4201512	1
88	TAG 44:3;1	783.611	15759956	4201512	0
89	TAG 44:5	763.585	3067547	1693625	1
90	TAG 44:5	763.585	3067547	1693625	0
91	TAG 44:6	761.569	14817261	4119975	1
92	TAG 44:6	761.569	14817261	4119975	0
93	TAG 44:7	759.553	9202078	2338341	1
94	TAG 44:7	759.553	9202078	2338341	0
95	TAG 45:0	787.679	76629544	27804344	1
96	TAG 45:0	787.679	76629544	27804344	0
97	TAG 45:1	785.663	22082388	4841405	1
98	TAG 45:1	785.663	22082388	4841405	0
99	TAG 45:1;1	801.658	30783588	12806302	1
100	TAG 45:1;1	801.658	30783588	12806302	0
101	TAG 45:2	783.647	16128167	2853995	1
102	TAG 45:2	783.647	16128167	2853995	0
103	TAG 45:2;1	799.642	7985361	2292764	1
104	TAG 45:2;1	799.642	7985361	2292764	0
105	TAG 45:3;1	797.627	14552194	4351601	1
106	TAG 45:3;1	797.627	14552194	4351601	0
107	TAG 45:4;1	795.611	7092310	5452269	1
108	TAG 45:4;1	795.611	7092310	5452269	0
109	TAG 45:6	775.585	12902277	4299132	1
110	TAG 45:6	775.585	12902277	4299132	0
111	TAG 45:7	773.569	17777346	5160863	1
112	TAG 45:7	773.569	17777346	5160863	0
113	TAG 45:9	769.538	7057060	2029118	1
114	TAG 45:9	769.538	7057060	2029118	0
115	TAG 46:0	801.694	30914598	12812823	1
116	TAG 46:0	801.694	30914598	12812823	0
117	TAG 46:0;1	817.689	2726924	2251601	1
118	TAG 46:0;1	817.689	2726924	2251601	0
119	TAG 46:1	799.679	7890583	5354524	1
120	TAG 46:1	799.679	7890583	5354524	0
121	TAG 46:1;1	815.674	13852072	5973741	1
122	TAG 46:1;1	815.674	13852072	5973741	0
123	TAG 46:2	797.663	14536363	4152440	1
124	TAG 46:2	797.663	14536363	4152440	0
125	TAG 46:2;1	813.658	4579383	3296699	1
126	TAG 46:2;1	813.658	4579383	3296699	0
127	TAG 46:3	795.647	7421356	3087122	1
128	TAG 46:3	795.647	7421356	3087122	0
129	TAG 46:3;1	811.642	24081896	5586126	1
130	TAG 46:3;1	811.642	24081896	5586126	0
131	TAG 46:4;1	809.627	92071920	30622984	1
132	TAG 46:4;1	809.627	92071920	30622984	0
133	TAG 46:5;1	807.611	132442216	47211524	1
134	TAG 46:5;1	807.611	132442216	47211524	0
135	TAG 46:6	789.6	7655421	3215236	1
136	TAG 46:6	789.6	7655421	3215236	0
137	TAG 46:6;1	805.595	9385670	2942304	1
138	TAG 46:6;1	805.595	9385670	2942304	0
139	TAG 47:0;1	831.705	2783823	1841406	1
140	TAG 47:0;1	831.705	2783823	1841406	0
141	TAG 47:1	813.694	9938972	8218371	1
142	TAG 47:1	813.694	9938972	8218371	0
143	TAG 47:1;1	829.689	13522982	12072122	1
144	TAG 47:1;1	829.689	13522982	12072122	0
145	TAG 47:2	811.679	24888716	5664472	1
146	TAG 47:2	811.679	24888716	5664472	0
147	TAG 47:2;1	827.674	7529354	5856536	1
148	TAG 47:2;1	827.674	7529354	5856536	0
149	TAG 47:3	809.663	96440120	31648004	1
150	TAG 47:3	809.663	96440120	31648004	0
151	TAG 47:4	807.647	132517592	47299816	1
152	TAG 47:4	807.647	132517592	47299816	0
153	TAG 47:4;1	823.642	10587575	3797406	1
154	TAG 47:4;1	823.642	10587575	3797406	0
155	TAG 47:5	805.632	9735033	2010480	1
156	TAG 47:5	805.632	9735033	2010480	0
157	TAG 47:5;1	821.627	26745982	8346315	1
158	TAG 47:5;1	821.627	26745982	8346315	0
159	TAG 47:7	801.6	31110950	12813659	1
160	TAG 47:7	801.6	31110950	12813659	0
161	TAG 47:7;1	817.595	2965635	2496133	1
162	TAG 47:7;1	817.595	2965635	2496133	0
163	TAG 48:0	829.726	12627775	11239104	1
164	TAG 48:0	829.726	12627775	11239104	0
165	TAG 48:0;1	845.72	8060158	3828808	1
166	TAG 48:0;1	845.72	8060158	3828808	0
167	TAG 48:1	827.71	16349014	14152474	1
168	TAG 48:1	827.71	16349014	14152474	0
169	TAG 48:1;1	843.705	19438600	18545524	1
170	TAG 48:1;1	843.705	19438600	18545524	0
171	TAG 48:2	825.694	8241218	6583943	1
172	TAG 48:2	825.694	8241218	6583943	0
173	TAG 48:2;1	841.689	11189606	9469232	1
174	TAG 48:2;1	841.689	11189606	9469232	0
175	TAG 48:3	823.679	10706975	3800123	1
176	TAG 48:3	823.679	10706975	3800123	0
177	TAG 48:3;1	839.674	3370891	2389289	1
178	TAG 48:3;1	839.674	3370891	2389289	0
179	TAG 48:4	821.663	26659112	8276799	1
180	TAG 48:4	821.663	26659112	8276799	0
181	TAG 48:4;1	837.658	6111567	2312766	1
182	TAG 48:4;1	837.658	6111567	2312766	0
183	TAG 48:5;1	835.642	10329437	3534707	1
184	TAG 48:5;1	835.642	10329437	3534707	0
185	TAG 48:6	817.632	2616788	2489992	1
186	TAG 48:6	817.632	2616788	2489992	0
187	TAG 48:6;1	833.627	3926785	2791704	1
188	TAG 48:6;1	833.627	3926785	2791704	0
189	TAG 49:0	843.741	18725532	17429500	1
190	TAG 49:0	843.741	18725532	17429500	0
191	TAG 49:1	841.726	13281489	12318926	1
192	TAG 49:1	841.726	13281489	12318926	0
193	TAG 49:2	839.71	10263497	9055502	1
194	TAG 49:2	839.71	10263497	9055502	0
195	TAG 49:2;1	855.705	13736215	12858894	1
196	TAG 49:2;1	855.705	13736215	12858894	0
197	TAG 49:3	837.694	6655480	2542612	1
198	TAG 49:3	837.694	6655480	2542612	0
199	TAG 49:4	835.679	10304026	3812680	1
200	TAG 49:4	835.679	10304026	3812680	0
201	TAG 49:5	833.663	3943906	2669771	1
202	TAG 49:5	833.663	3943906	2669771	0
203	TAG 49:6	831.647	9286438	3041678	1
204	TAG 49:6	831.647	9286438	3041678	0
205	TAG 50:0	857.757	14993937	15384130	1
206	TAG 50:0	857.757	14993937	15384130	0
207	TAG 50:0;1	873.752	16809450	8843347	1
208	TAG 50:0;1	873.752	16809450	8843347	0
209	TAG 50:1	855.741	12458315	11528785	1
210	TAG 50:1	855.741	12458315	11528785	0
211	TAG 50:1;1	871.736	12127665	11659474	1
212	TAG 50:1;1	871.736	12127665	11659474	0
213	TAG 50:2	853.726	13318396	12438711	1
214	TAG 50:2	853.726	13318396	12438711	0
215	TAG 50:2;1	869.72	17941678	18130404	1
216	TAG 50:2;1	869.72	17941678	18130404	0
217	TAG 50:3	851.71	4762732	3706388	1
218	TAG 50:3	851.71	4762732	3706388	0
219	TAG 50:3;1	867.705	6349164	5530215	1
220	TAG 50:3;1	867.705	6349164	5530215	0
221	TAG 50:4;1	865.689	4567502	3266759	1
222	TAG 50:4;1	865.689	4567502	3266759	0
223	TAG 50:5	847.679	2749947	1755031	1
224	TAG 50:5	847.679	2749947	1755031	0
225	TAG 50:5;1	863.674	7744624	5350216	1
226	TAG 50:5;1	863.674	7744624	5350216	0
227	TAG 50:7	843.647	3337542	1759352	1
228	TAG 50:7	843.647	3337542	1759352	0
229	TAG 51:0	871.773	10810056	10481851	1
230	TAG 51:0	871.773	10810056	10481851	0
231	TAG 51:0;1	887.767	24784746	13942083	1
232	TAG 51:0;1	887.767	24784746	13942083	0
233	TAG 51:1;1	885.752	19101906	10726009	1
234	TAG 51:1;1	885.752	19101906	10726009	0
235	TAG 51:2	867.741	15937740	14708989	1
236	TAG 51:2	867.741	15937740	14708989	0
237	TAG 51:2;1	883.736	19516836	17277262	1
238	TAG 51:2;1	883.736	19516836	17277262	0
239	TAG 51:3	865.726	6281745	5541346	1
240	TAG 51:3	865.726	6281745	5541346	0
241	TAG 51:4	863.71	6681570	4464893	1
242	TAG 51:4	863.71	6681570	4464893	0
243	TAG 51:4;1	879.705	4480801	3577618	1
244	TAG 51:4;1	879.705	4480801	3577618	0
245	TAG 52:0	885.788	18912756	10215498	1
246	TAG 52:0	885.788	18912756	10215498	0
247	TAG 52:0;1	901.783	31256526	19340098	1
248	TAG 52:0;1	901.783	31256526	19340098	0
249	TAG 52:1	883.773	19671206	17312626	1
250	TAG 52:1	883.773	19671206	17312626	0
251	TAG 52:2	881.757	24100204	22362160	1
252	TAG 52:2	881.757	24100204	22362160	0
253	TAG 52:2;1	897.752	31548628	25958782	1
254	TAG 52:2;1	897.752	31548628	25958782	0
255	TAG 52:3	879.741	5770171	5857244	1
256	TAG 52:3	879.741	5770171	5857244	0
257	TAG 52:3;1	895.736	7782444	8663713	1
258	TAG 52:3;1	895.736	7782444	8663713	0
259	TAG 52:5;1	891.705	5598035	4708314	1
260	TAG 52:5;1	891.705	5598035	4708314	0
261	TAG 52:6;1	889.689	5646324	4257706	1
262	TAG 52:6;1	889.689	5646324	4257706	0
263	TAG 53:0;1	915.799	19603934	12986330	1
264	TAG 53:0;1	915.799	19603934	12986330	0
265	TAG 53:1	897.788	29484600	26129936	1
266	TAG 53:1	897.788	29484600	26129936	0
267	TAG 53:1;1	913.783	13672511	9564036	1
268	TAG 53:1;1	913.783	13672511	9564036	0
269	TAG 53:2	895.773	19647550	17206820	1
270	TAG 53:2	895.773	19647550	17206820	0
271	TAG 53:2;1	911.767	26828946	11742176	1
272	TAG 53:2;1	911.767	26828946	11742176	0
273	TAG 53:3	893.757	6800690	7310089	1
274	TAG 53:3	893.757	6800690	7310089	0
275	TAG 53:4	891.741	5468059	4451517	1
276	TAG 53:4	891.741	5468059	4451517	0
277	TAG 53:5	889.726	5007066	4090469	1
278	TAG 53:5	889.726	5007066	4090469	0
279	TAG 53:5;1	905.72	5876559	5544045	1
280	TAG 53:5;1	905.72	5876559	5544045	0
281	TAG 53:6	887.71	7350079	5350527	1
282	TAG 53:6	887.71	7350079	5350527	0
283	TAG 53:6;1	903.705	7567779	5809899	1
284	TAG 53:6;1	903.705	7567779	5809899	0
285	TAG 53:7	885.694	3273321	3712591	1
286	TAG 53:7	885.694	3273321	3712591	0
287	TAG 54:0	913.819	14103877	9748100	1
288	TAG 54:0	913.819	14103877	9748100	0
289	TAG 54:0;1	929.814	11930049	9028177	1
290	TAG 54:0;1	929.814	11930049	9028177	0
291	TAG 54:1	911.804	25564214	12077115	1
292	TAG 54:1	911.804	25564214	12077115	0
293	TAG 54:1;1	927.799	13308204	10559644	1
294	TAG 54:1;1	927.799	13308204	10559644	0
295	TAG 54:2;1	925.783	21023516	18044824	1
296	TAG 54:2;1	925.783	21023516	18044824	0
297	TAG 54:3	907.773	7383138	7568685	1
298	TAG 54:3	907.773	7383138	7568685	0
299	TAG 54:3;1	923.767	23316338	14940014	1
300	TAG 54:3;1	923.767	23316338	14940014	0
301	TAG 54:4	905.757	5594580	4916571	1
302	TAG 54:4	905.757	5594580	4916571	0
303	TAG 54:4;1	921.752	5515170	3987267	1
304	TAG 54:4;1	921.752	5515170	3987267	0
305	TAG 54:5	903.741	7735678	5882048	1
306	TAG 54:5	903.741	7735678	5882048	0
307	TAG 54:5;1	919.736	4867999	5447341	1
308	TAG 54:5;1	919.736	4867999	5447341	0
309	TAG 54:6	901.726	2896553	4039727	1
310	TAG 54:6	901.726	2896553	4039727	0
311	TAG 54:7	899.71	4747091	6093063	1
312	TAG 54:7	899.71	4747091	6093063	0
313	TAG 54:7;1	915.705	2859119	2147699	1
314	TAG 54:7;1	915.705	2859119	2147699	0
315	TAG 55:0	927.835	13219324	10448714	1
316	TAG 55:0	927.835	13219324	10448714	0
317	TAG 55:0;1	943.83	6240598	4911117	1
318	TAG 55:0;1	943.83	6240598	4911117	0
319	TAG 55:1	925.819	21166864	18164114	1
320	TAG 55:1	925.819	21166864	18164114	0
321	TAG 55:1;1	941.814	7485816	6701537	1
322	TAG 55:1;1	941.814	7485816	6701537	0
323	TAG 55:2	923.804	23182584	14648095	1
324	TAG 55:2	923.804	23182584	14648095	0
325	TAG 55:2;1	939.799	10642439	7660307	1
326	TAG 55:2;1	939.799	10642439	7660307	0
327	TAG 55:3	921.788	14826830	13396024	1
328	TAG 55:3	921.788	14826830	13396024	0
329	TAG 55:3;1	937.783	17567302	17642306	1
330	TAG 55:3;1	937.783	17567302	17642306	0
331	TAG 55:4	919.773	4585038	5311589	1
332	TAG 55:4	919.773	4585038	5311589	0
333	TAG 55:6	915.741	2939443	3075598	1
334	TAG 55:6	915.741	2939443	3075598	0
335	TAG 55:6;1	931.736	2411885	2122309	1
336	TAG 55:6;1	931.736	2411885	2122309	0
337	TAG 55:7;1	929.72	4319279	4542957	1
338	TAG 55:7;1	929.72	4319279	4542957	0
339	TAG 56:0	941.851	7164144	6083593	1
340	TAG 56:0	941.851	7164144	6083593	0
341	TAG 56:1	939.835	10781688	8918732	1
342	TAG 56:1	939.835	10781688	8918732	0
343	TAG 56:2	937.819	17569518	17734498	1
344	TAG 56:2	937.819	17569518	17734498	0
345	TAG 56:3	935.804	5500427	4461807	1
346	TAG 56:3	935.804	5500427	4461807	0
347	TAG 56:3;1	951.799	10747245	9776522	1
348	TAG 56:3;1	951.799	10747245	9776522	0
349	TAG 56:4;1	949.783	2431584	2788450	1
350	TAG 56:4;1	949.783	2431584	2788450	0
351	TAG 56:5	931.773	1822882	2122309	1
352	TAG 56:5	931.773	1822882	2122309	0
353	TAG 56:6	929.757	3319366	3413180	1
354	TAG 56:6	929.757	3319366	3413180	0
355	TAG 56:6;1	945.752	4504996	4570216	1
356	TAG 56:6;1	945.752	4504996	4570216	0
357	TAG 56:9;1	939.705	2756072	2261569	1
358	TAG 57:2	951.835	10923166	9483656	0
359	TAG 57:2	951.835	10923166	9483656	1
360	TAG 57:3	949.819	5188627	3930768	0
361	TAG 57:3	949.819	5188627	3930768	1
362	TAG 57:3;1	965.814	7786774	6543671	0
363	TAG 57:3;1	965.814	7786774	6543671	1
364	TAG 57:5	945.788	4548986	4409957	0
365	TAG 57:5	945.788	4548986	4409957	1
366	TAG 57:6	943.773	5578256	6772478	0
367	TAG 57:6	943.773	5578256	6772478	1
368	TAG 57:7	941.757	4130019	3507362	0
369	TAG 57:7	941.757	4130019	3507362	1
370	TAG 57:8	939.741	3751367	4505495	0
371	TAG 57:8	939.741	3751367	4505495	1
372	TAG 58:2	965.851	7774380	6546068	0
373	TAG 58:2	965.851	7774380	6546068	1
			5407051226	3231977391		1.67299

## Sheet: Avg of 2 biological replicates
						Area under curve (A.U)	Area under curve (A.U)
						Non-preconditioned	Preconditioned	Fold change
					Average of Biological replicate 1	5272091946	3294677012	1.60018
					Average of Biological replicate 2	5407051226	3231977391	1.67299
		478
		479
		480
		481
		482
		483
		484
		485
		486
		487
		488
		489
		490
