# Supplementary material for: A novel nematode species from the Siberian permafrost shares adaptive mechanisms for cryptobiotic survival with C. elegans dauer larva
Source: PLoS Genet. 2023 Jul 27;19(7):e1010798. doi: 10.1371/journal.pgen.1010798 (PMC10374039; doi:10.1371/journal.pgen.1010798)
Supplement: S4 Data — (XLSX) [file pgen.1010798.s011.xlsx]

## Sheet: Summary of Stats
		Table Analyzed	Figure 4A			Table Analyzed	Figure 4A
		Column C	Desiccation			Column B	Non Preconditioned to -80C
		vs.	vs.			vs.	vs.
		Column A	Non Preconditioned to Desiccation			Column D	Desiccation to -80C
		Unpaired t test with Welch's correction				Unpaired t test with Welch's correction
		P value	<0.0001			P value	<0.0001
		P value summary	****			P value summary	****
		Significantly different (P < 0.05)?	Yes			Significantly different (P < 0.05)?	Yes
		One- or two-tailed P value?	Two-tailed			One- or two-tailed P value?	Two-tailed
		Welch-corrected t, df	t=4.242, df=296.2			Welch-corrected t, df	t=12.94, df=1680
		How big is the difference?				How big is the difference?
		Mean of column A	31.63			Mean of column B	4.85
		Mean of column C	93.89			Mean of column D	87.08
		Difference between means (C - A) ± SEM	62.26 ± 14.68			Difference between means (B - D) ± SEM	-82.23 ± 6.353
		95% confidence interval	33.38 to 91.14			95% confidence interval	-94.69 to -69.77
		R squared (eta squared)	0.05728			R squared (eta squared)	0.09069
		F test to compare variances				F test to compare variances
		F, DFn, Dfd	21.35, 288, 952			F, DFn, Dfd	11.24, 1294, 674
		P value	<0.0001			P value	<0.0001
		P value summary	****			P value summary	****
		Significantly different (P < 0.05)?	Yes			Significantly different (P < 0.05)?	Yes
		Data analyzed				Data analyzed
		Sample size, column A	289			Sample size, column B	675
		Sample size, column C	953			Sample size, column D	1295

## Sheet: Survival data_All replicates
		Biological Replicate 1			Alive	Dead	Total	% Survival	Avergae			No of worms			Total no of worms
			Non preconditioned to -80C (Day 2)	Panagrolaimus kolymaensis	0	92	92	0
			Non preconditioned to -80C	Panagrolaimus kolymaensis	0	75	75	0	0			75			289
			60%RH	Panagrolaimus kolymaensis	24	103	127	18.8976
			60%RH	Panagrolaimus kolymaensis	82	175	257	31.9066	25.4021	9.19874		257			675
			60%RH	Panagrolaimus kolymaensis	388	44	432	89.8148
			60%RH	Panagrolaimus kolymaensis	224	29	253	88.5375	89.1762			253			953
			After 2 days Exposure to -80C	Panagrolaimus kolymaensis	107	14	121	88.4298
			After 2 days Exposure to -80C	Panagrolaimus kolymaensis	149	32	181	82.3204	85.3751	4.31993		302			1295
		Biological Replicate 2		Panagrolaimus kolymaensis
			Non preconditioned to -80C (Day 2)	Panagrolaimus kolymaensis	1	38	39	2.5641
			Non preconditioned to -80C	Panagrolaimus kolymaensis	2	25	27	7.40741	7.40741			27
			60%RH	Panagrolaimus kolymaensis	8	95	103	7.76699
			60%RH	Panagrolaimus kolymaensis	11	98	109	10.0917	10.0917			109
			60%RH	Panagrolaimus kolymaensis	169	8	177	95.4802
			60%RH	Panagrolaimus kolymaensis	24	2	26	92.3077	93.894			203
			After 2 days Exposure to -80C	Panagrolaimus kolymaensis	139	27	166	83.7349				216
			After 2 days Exposure to -80C	Panagrolaimus kolymaensis	36	14	50	72	77.8675
		Biological Replicate 3
			Non preconditioned to -80C (Day 2)	Panagrolaimus kolymaensis	0	89	89	0
			Non preconditioned to -80C	Panagrolaimus kolymaensis	14	84	98	14.2857	7.14286			187
			60%RH	Panagrolaimus kolymaensis	83	63	146	56.8493
			60%RH	Panagrolaimus kolymaensis	101	62	163	61.9632	59.4063			309
			60%RH	Panagrolaimus kolymaensis	404	10	414	97.5845
			60%RH	Panagrolaimus kolymaensis	457	40	497	91.9517	94.7681			497
			After 2 days Exposure to -80C	Panagrolaimus kolymaensis	458	20	478	95.8159
			After 2 days Exposure to -80C	Panagrolaimus kolymaensis	293	6	299	97.9933	97.9933			777
									Average	Std dev	Sqrt(3)	SEM	N
								25.4021
								10.0917	31.6334	25.2409	1.73205	14.5728	289
								59.4063
								0
								7.40741	4.85009	4.20238	1.73205	2.42625	675
								7.14286
								89.1762								31.6334	14.5728	289
								93.894	93.894	3.00808	1.73205	1.73672	953
								94.7681								4.85009	2.42625	675
								85.3751								93.894	1.73672	953
								77.8675	87.0786	10.1705	1.73205	5.87194	1295
								97.9933								87.0786	5.87194	1295
