# Supplementary material for: A novel nematode species from the Siberian permafrost shares adaptive mechanisms for cryptobiotic survival with C. elegans dauer larva
Source: PLoS Genet. 2023 Jul 27;19(7):e1010798. doi: 10.1371/journal.pgen.1010798 (PMC10374039; doi:10.1371/journal.pgen.1010798)
Supplement: S5 Data — (XLSX) [file pgen.1010798.s012.xlsx]

## Sheet: Summary of stats
		Table Analyzed	Figure 4B						Compare each cell mean with the other cell mean in that row
		Two-way ANOVA	Ordinary						Number of families	1
		Alpha	0.05						Number of comparisons per family	2
									Alpha	0.05
		Source of Variation	% of total variation	P value	P value summary	Significant?
		Interaction	0.5953	0.4443	ns	No			Holm-Šídák's multiple comparisons test	Mean Diff.	Below threshold?	Summary	Adjusted P Value
		Row Factor	2.748	0.1092	ns	No
		Column Factor	77.11	<0.0001	****	Yes			Non-Preconditioned - Preconditioned at 98%RH
									Caenorhabditis. elegans	-215.6	Yes	****	<0.0001
		ANOVA table	SS	DF	MS	F (DFn, DFd)	P value		Panagrolaimus kolymaensis	-257.1	Yes	****	<0.0001
		Interaction	2588	1	2588	F (1, 20) = 0.6090	P=0.4443
		Row Factor	11945	1	11945	F (1, 20) = 2.811	P=0.1092
		Column Factor	335155	1	335155	F (1, 20) = 78.88	P<0.0001		Test details	Mean 1	Mean 2	Mean Diff.	SE of diff.	N1	N2	t	DF
		Residual	84976	20	4249
									Non-Preconditioned - Preconditioned at 98%RH
		Difference between column means							Caenorhabditis. elegans	80.78	296.4	-215.6	37.63	6	6	5.728	20
		Mean of Non-Preconditioned	48.08						Panagrolaimus kolymaensis	15.39	272.5	-257.1	37.63	6	6	6.832	20
		Mean of Preconditioned at 98%RH	284.4
		Difference between means	-236.3
		SE of difference	26.61
		95% CI of difference	-291.9 to -180.8
		Difference between row means
		Mean of Caenorhabditis. elegans	188.6
		Mean of Panagrolaimus kolymaensis	143.9
		Difference between means	44.62
		SE of difference	26.61
		95% CI of difference	-10.89 to 100.1
		Interaction CI
		Mean diff, A1 - B1	-215.6
		Mean diff, A2 - B2	-257.1
		(A1 -B1) - (A2 - B2)	41.53
		95% CI of difference	-69.48 to 152.6
		(B1 - A1) - (B2 - A2)	-41.53
		95% CI of difference	-152.6 to 69.48
		Data summary
		Number of columns (Column Factor)	2
		Number of rows (Row Factor)	2
		Number of values	24

## Sheet: Biological replicate 1
		Absorbance(A1)	Absorbance(A2)	A2-A1	[A2-A1]-[A2-A1]blank	[Trehalose]ug\ul	Protein(ug/ml)	Protein(mg/ul)	Trehalose(ug)/Protein(mg)	Average	Std dev	Fold change
Water		0.118	0.121	0.003
Water		0.119	0.118	-0.001	0.000333333
Water		0.121	0.12	-0.001
				0
daf-2(-)		0.12	0.129	0.009	0.00866667	0.0164459	154.104	0.000154104	106.719
daf-2(-)		0.119	0.127	0.008	0.00766667	0.0145483	154.104	0.000154104	94.4055	82.0917	32.5792	4.62222
daf-2(-)		0.124	0.128	0.004	0.00366667	0.00695787	154.104	0.000154104	45.1505
						0		0
daf-2(+)		0.122	0.166	0.044	0.0436667	0.0828619	225.044	0.000225044	368.203
daf-2(+)		0.125	0.172	0.047	0.0466667	0.0885547	225.044	0.000225044	393.499	379.446	12.8803
daf-2(+)		0.122	0.167	0.045	0.0446667	0.0847595	225.044	0.000225044	376.635
				0		0		0
Panagrolaimus.K Pre-		0.126	0.144	0.018	0.0176667	0.0335243	1682.2	0.0016822	19.9289
Panagrolaimus.K Pre-		0.127	0.143	0.016	0.0156667	0.0297291	1682.2	0.0016822	17.6728	18.4248	1.30256	11.0204
Panagrolaimus.K Pre-		0.13	0.146	0.016	0.0156667	0.0297291	1682.2	0.0016822	17.6728
				0		0		0
Panagrolaimus.K Pre+		0.121	0.315	0.194	0.193667	0.367502	1865.99	0.00186599	196.948
Panagrolaimus.K Pre+		0.122	0.322	0.2	0.199667	0.378887	1865.99	0.00186599	203.049	203.049	11.5651
Panagrolaimus.K Pre+		0.125	0.303	0.178	0.177667	0.33714	1865.99	0.00186599	180.677

## Sheet: Biological replicate 2 
		Absorbance(A1)	Absorbance(A2)	A2-A1	[A2-A1]-[A2-A1]blank	[Trehalose]ug\ul	Protein(ug/ml)	Protein(mg/ul)	Trehalose(ug)/Protein(mg)	Average	Std dev
Water		0.118	0.121	0.003
Water		0.119	0.118	-0.001	0.000333333
Water		0.121	0.12	-0.001
				0
daf-2(-)		0.088	0.117	0.029	0.0286667	0.056928	724.364	0.000724364	78.5903
daf-2(-)		0.086	0.116	0.03	0.0296667	0.056928	724.364	0.000724364	78.5903	79.4635	1.51247
daf-2(-)		0.086	0.117	0.031	0.0306667	0.0588256	724.364	0.000724364	81.21
				0		0
daf-2(+)		0.086	0.197	0.111	0.110667	0.210634	913.51	0.00091351	230.576
daf-2(+)		0.084	0.191	0.107	0.106667	0.203043	913.51	0.00091351	222.267	222.267	23.1625
daf-2(+)		0.092	0.182	0.09	0.0896667	0.170784	913.51	0.00091351	186.954
				0				0
Panagrolaimus.? Pre-		0.12	0.126	0.006	0.00566667	0.0113856	887.184	0.000887184	12.8334
Panagrolaimus.? Pre-		0.123	0.129	0.006	0.00566667	0.0107531	887.184	0.000887184	12.1204	12.3581	0.411632
Panagrolaimus.? Pre-		0.123	0.129	0.006	0.00566667	0.0107531	887.184	0.000887184	12.1204
				0		0		0
Panagrolaimus.? Pre+		0.122	0.214	0.092	0.0916667	0.173947	449.945	0.000449945	386.595
Panagrolaimus.? Pre+		0.123	0.206	0.083	0.0826667	0.156868	449.945	0.000449945	348.639	351.45	33.827
Panagrolaimus.? Pre+		0.119	0.195	0.076	0.0756667	0.143585	449.945	0.000449945	319.117

## Sheet: Avg of 2 biological replicates 
					Average of Biological replicate 1	Average of Biological replicate 2	Average of Two biological replicates
				daf-2(-)	82.0917	79.4635	80.7776
				daf-2(+)	379.446	222.267	300.856
				Panagrolaimus.K Pre-	18.4248	12.1204	15.2726
				Panagrolaimus.K Pre+	203.049	351.45	277.25
