# Supplementary material for: A novel nematode species from the Siberian permafrost shares adaptive mechanisms for cryptobiotic survival with C. elegans dauer larva
Source: PLoS Genet. 2023 Jul 27;19(7):e1010798. doi: 10.1371/journal.pgen.1010798 (PMC10374039; doi:10.1371/journal.pgen.1010798)
Supplement: S6 Data — (XLSX) [file pgen.1010798.s013.xlsx]

## Sheet: Sheet1
		Desiccation		Desiccation to -80C
	Time (Days)	Avg of Biological replicate 1	Avg of Biological replicate 2	Avg of Biological replicate 1	Avg of Biological replicate 2
	0	90.5911	90.8989	90.6322	95.2519
	5	55.6278	52.6298	85.4936	88.9011
	10	3.53465	0	83.5259	90.7951
	15	1.07527	0	84.6383	92.5558
	20			81.2521	91.2788
	30			81.6074	80.3581
	60			79.4751	92.8082
	120			84.9892	87.2445
	240			81.5599	94.3388
	480			89.0021	92.7449
