# Supplementary material for: A novel nematode species from the Siberian permafrost shares adaptive mechanisms for cryptobiotic survival with C. elegans dauer larva
Source: PLoS Genet. 2023 Jul 27;19(7):e1010798. doi: 10.1371/journal.pgen.1010798 (PMC10374039; doi:10.1371/journal.pgen.1010798)
Supplement: S7 Data — (XLSX) [file pgen.1010798.s014.xlsx]

## Sheet: Summary of stats
	Table Analyzed	Figure 4F
	Column A	Dauer
	vs.	vs.
	Column C	Dessiccated to -80C(480 days)
	Kolmogorov-Smirnov test
	P value	0.053
	Exact or approximate P value?	Exact
	P value summary	ns
	Significantly different (P < 0.05)?	No
	Kolmogorov-Smirnov D	0.7143

## Sheet: Brood size
		Dauer
		236	257	226	248	234	250	217
		Desiccated to -80C
		224	206	278	238	255	222	225
		Dessiccated to -80C(480 days)
		258	210	219	181	179	188	202
